# Supplementary material for: Cepharanthine may inhibit the proliferation of prostate cells by blocking the EGFR/PI3K/AKT signaling pathway: comprehensive network analysis, molecular docking, and experimental evaluation
Source: Front Pharmacol. 2025 Nov 24;16:1654757. doi: 10.3389/fphar.2025.1654757 (PMC12682793; doi:10.3389/fphar.2025.1654757)
Supplement: Supplementary file 3 [file DataSheet2.xls]

## Sheet: Sheet1
Appendix 2. CEP target gene, BPH pathogenic gene and intersecting gene.
CEP						BPH				Intersection
SWISS-100	CheMBL-65	STITCH 4	SEA 13	TOTAL142		Genecard 5078	TTD10	TOTAL 5081		Common elements 96
DRD2	KDM4A	FN1	5HT7R	DRD2		CYP21A2	HTR1A	CYP21A2		DRD2
SLC6A3	NPC1	ABCB1	ACHA2	SLC6A3		AR	HTR2A	AR		BCHE
SLC47A1	SHMT1	PRKCG	DRD1	SLC47A1		CYP17A1	ADRA1A	CYP17A1		HTR1A
CHRNB2	GYPC	ABCB1	DRD5	CHRNB2		CYP11B1	SRD5A2	CYP11B1		HTR7
CHRNA4	IFITM1	PRKCA	KCNN1	CHRNA4		KLK3	ADRA1D	KLK3		F3
CHRNA2	SETMAR		KCNN2	CHRNA2		STAR	SRD5A	STAR		XIAP
CHRNB4	IDH1		KCNN3	CHRNB4		PTEN	ADRA1	PTEN		BIRC3
CHRNA3	SLCO1B1		PDE1A	CHRNA3		POR		POR		BIRC2
BCHE	ATXN2		RAD52	BCHE		TP53		TP53		ADRA1A
CHRNB4	KDM4E		S22A2	DRD1		HSD3B2		HSD3B2		SIGMAR1
CHRNB2	CBX1		S47A1	HTR1A		LOC106799833		LOC106799833		IGF1R
CHRNA3	TUSC2		TF	PDE1A		SRD5A2		SRD5A2		PLK1
DRD1	SMAD3		TYDP2	HTR7		GNAS		GNAS		NEK2
HTR1A	CDC123			CHRM4		PCA3		PCA3		FLT3
PDE1A	GMNN			DRD3		BRCA2		BRCA2		PIM1
HTR7	ABCB1			F3		CTNNB1		CTNNB1		BAD
CHRM4	ABCC10			XIAP		INSR		INSR		PIM2
DRD3	MAPT			BIRC3		MSMB		MSMB		PIM3
F3	GLP1R			BIRC2		EGFR		EGFR		PRKCD
XIAP	GBA			ADRA1A		CYP11A1		CYP11A1		PRKCA
BIRC3	HDAC6			SIGMAR1		BRCA1		BRCA1		PRKCB
BIRC2	ACHE			IGF1R		ATM		ATM		CDK1
ADRA1A	SLCO1B3			DRD5		ACP3		ACP3		ADRA1D
SIGMAR1	FEN1			DRD4		PIK3CA		PIK3CA		ADRA1B
IGF1R	TDP1			PLK1		CDKN2A		CDKN2A		TBXA2R
DRD5	RORC			NEK2		CDKN1B		CDKN1B		LYN
DRD4	ALKBH1			FLT3		AKT1		AKT1		PRKCQ
PLK1	IFITM1			PIM1		NKX3-1		NKX3-1		BTK
NEK2	BCHE			BAD		TMPRSS2		TMPRSS2		GNRHR
FLT3	NFE2L2			PIM2		FOLH1		FOLH1		PDPK1
PIM1	IL12B			PIM3		RET		RET		MET
BAD				PRKCG		CHEK2		CHEK2		ALK
PIM2				PRKCD		CCND1		CCND1		INSR
PIM3				PRKCA		MYC		MYC		NPM1
PRKCG				PRKCB		CDH1		CDH1		ADRB1
PRKCD				CDK1		RNASEL		RNASEL		EGFR
PRKCA				ADRA1D		MEN1		MEN1		NTRK1
PRKCB				ADRA1B		TNXB		TNXB		CCNA2
CDK1				TBXA2R		H19		H19		CDK2
ADRA1D				LYN		MSH2		MSH2		JAK1
ADRA1B				PRKCQ		ELAC2		ELAC2		JAK2
TBXA2R				BTK		SRD5A1		SRD5A1		ERBB2
LYN				GNRHR		MLH1		MLH1		CDK4
PRKCQ				PDPK1		MSH6		MSH6		HRH4
BTK				MET		HOXB13		HOXB13		EHMT2
GNRHR				ALK		APC		APC		EHMT1
PDPK1				INSR		BRAF		BRAF		CSNK2A1
MET				NPM1		TERT		TERT		MMP3
ALK				CDK9		RB1		RB1		MTOR
INSR				ADRB1		PCAT1		PCAT1		MMP1
ALK				EGFR		HIF1A		HIF1A		CSF1R
NPM1				NTRK1		CYP19A1		CYP19A1		LCK
CDK9				CCNA1		HNF1B		HNF1B		TYRO3
ADRB1				CCNA2		CDK4		CDK4		IKBKB
EGFR				CDK2		PCGEM1		PCGEM1		MAPK14
NTRK1				JAK1		CDKN2B-AS1		CDKN2B-AS1		KDR
CCNA1				JAK2		MSR1		MSR1		GHSR
CCNA2				ERBB2		FOXA1		FOXA1		F10
CDK2				CDK4		NBN		NBN		SLC10A2
JAK1				HRH4		HRAS		HRAS		ROCK2
JAK2				EHMT2		KLF6		KLF6		TERT
ERBB2				EHMT1		PMS2		PMS2		WDR5
CDK4				CSNK2A1		PALB2		PALB2		PRKCI
HRH4				CSNK2A2		ARID1A		ARID1A		SRC
EHMT2				MMP3		MEG3		MEG3		NOS1
EHMT1				MTOR		ESR1		ESR1		NOS2
CSNK2A1				MMP1		IL6		IL6		NOS3
CSNK2A2				CSF1R		MIR21		MIR21		FLT1
MMP3				LCK		CD82		CD82		ELANE
MTOR				TYRO3		FGFR2		FGFR2		PRKCZ
MMP1				IKBKB		RAD51C		RAD51C		PIK3CA
CSF1R				METAP1		MET		MET		TGFBR1
LCK				MAPK14		KLK2		KLK2		HTR2A
TYRO3				KDR		BLM		BLM		REN
IKBKB				GHSR		EPCAM		EPCAM		PRKCE
METAP1				HTR1F		MALAT1		MALAT1		AKT1
MAPK14				F10		MXI1		MXI1		CCNE1
KDR				SLC10A2		MIRLET7C		MIRLET7C		PTK2
GHSR				ROCK2		STK11		STK11		NPC1
HTR1F				DYRK1B		MRE11		MRE11		SHMT1
F10				TERT		UCA1		UCA1		GYPC
SLC10A2				WDR5		TERC		TERC		IDH1
ROCK2				PRKCI		MIR145		MIR145		SLCO1B1
DYRK1B				SRC		EHBP1		EHBP1		SMAD3
TERT				NOS1		NTRK1		NTRK1		CDC123
WDR5				NOS2		RAD51D		RAD51D		ABCB1
PRKCI				NOS3		PVT1		PVT1		GLP1R
SRC				BACE1		BARD1		BARD1		HDAC6
CDK2				STK33		MIR221		MIR221		ACHE
NOS1				FLT1		MIR141		MIR141		SLCO1B3
NOS2				ELANE		SPOP		SPOP		FEN1
NOS3				PRKCZ		PRKAR1A		PRKAR1A		NFE2L2
BACE1				PIK3CA		PRNCR1		PRNCR1		IL12B
STK33				TGFBR1		MIR182		MIR182		FN1
FLT1				HTR2A		MIR205		MIR205		KCNN3
ELANE				REN		MIR125A		MIR125A		TF
PRKCZ				PRKCE		PSCA		PSCA
PIK3CA				AKT1		IGF1		IGF1
TGFBR1				HPGDS		BCL2		BCL2
HTR2A				CCNE1		MUTYH		MUTYH
REN				CCNT1		GAS5		GAS5
PRKCE				PTK2		CBR3-AS1		CBR3-AS1
AKT1				KDM4A		MIR17		MIR17
HPGDS				NPC1		ERBB2		ERBB2
CDK2				SHMT1		GLI1		GLI1
CCNE1				GYPC		FOXO1		FOXO1
CCNT1				IFITM1		MIR210		MIR210
CDK9				SETMAR		MIR143		MIR143
PTK2				IDH1		C11orf65		C11orf65
				SLCO1B1		HOTAIR		HOTAIR
				ATXN2		USP48		USP48
				KDM4E		PCAT2		PCAT2
				CBX1		MIR146A		MIR146A
				TUSC2		MIR106B		MIR106B
				SMAD3		MIR29A		MIR29A
				CDC123		MIR200B		MIR200B
				GMNN		FANCC		FANCC
				ABCB1		MIR183		MIR183
				ABCC10		TGFB1		TGFB1
				MAPT		MIR20A		MIR20A
				GLP1R		RAD51		RAD51
				GBA		MIR222		MIR222
				HDAC6		MIR15A		MIR15A
				ACHE		KCNQ1OT1		KCNQ1OT1
				SLCO1B3		PCSEAT		PCSEAT
				FEN1		TYMP		TYMP
				TDP1		MIR34A		MIR34A
				RORC		MIR375		MIR375
				ALKBH1		MIR96		MIR96
				NFE2L2		KMT2D		KMT2D
				IL12B		SHBG		SHBG
				FN1		FANCA		FANCA
				ACHA2		MIR31		MIR31
				KCNN1		CHEK1		CHEK1
				KCNN2		ERG		ERG
				KCNN3		MIR199A1		MIR199A1
				RAD52		MIR223		MIR223
				S22A2		XIST		XIST
				S47A1		MIR195		MIR195
				TF		MIR22		MIR22
				TYDP2		KRAS		KRAS
				5HT7R		IDH1		IDH1
						EGF		EGF
						MIR126		MIR126
						HOTTIP		HOTTIP
						MIR30A		MIR30A
						TUG1		TUG1
						MIR181A1		MIR181A1
						RAD51B		RAD51B
						MIR320A		MIR320A
						PAK4		PAK4
						CCNE1		CCNE1
						NEAT1		NEAT1
						MIR23B		MIR23B
						KCNN3		KCNN3
						MIR25		MIR25
						MIR224		MIR224
						GNRH1		GNRH1
						MIR27A		MIR27A
						MAPK10		MAPK10
						LINC00963		LINC00963
						MIR214		MIR214
						POLD1		POLD1
						MIR106A		MIR106A
						PCAT18		PCAT18
						IGF2-AS		IGF2-AS
						MIR148A		MIR148A
						MIRLET7B		MIRLET7B
						TNFRSF8		TNFRSF8
						PCAT5		PCAT5
						CHGB		CHGB
						MUC6		MUC6
						KDM4B		KDM4B
						MIR149		MIR149
						MIR16-1		MIR16-1
						MIR99A		MIR99A
						BTNL2		BTNL2
						MIR10B		MIR10B
						MIR191		MIR191
						HULC		HULC
						SNHG1		SNHG1
						MIR181B1		MIR181B1
						MIR100		MIR100
						MIR30B		MIR30B
						MIR296		MIR296
						DANCR		DANCR
						KDM3A		KDM3A
						VEGFA		VEGFA
						POLE		POLE
						FANCD2		FANCD2
						IL33		IL33
						MIR27B		MIR27B
						MAGI2		MAGI2
						ATR		ATR
						ZFAS1		ZFAS1
						THBS4		THBS4
						ESR2		ESR2
						SOCS2-AS1		SOCS2-AS1
						VDR		VDR
						PTPN3		PTPN3
						MIR23A		MIR23A
						MAD1L1		MAD1L1
						NR3C1		NR3C1
						MIR99B		MIR99B
						PTENP1		PTENP1
						MIR32		MIR32
						CYSLTR1		CYSLTR1
						MIR10A		MIR10A
						MIR203A		MIR203A
						LINC01564		LINC01564
						NEK9		NEK9
						PARD3		PARD3
						MED12		MED12
						MIR199B		MIR199B
						MIR503		MIR503
						NRCAM		NRCAM
						PRL		PRL
						MIRLET7D		MIRLET7D
						CHGA		CHGA
						XLOC_007697		XLOC_007697
						MIR26B		MIR26B
						INS		INS
						FGFR1		FGFR1
						SERPINA3		SERPINA3
						MIAT		MIAT
						CLPTM1L		CLPTM1L
						KIT		KIT
						SNHG5		SNHG5
						MIR498		MIR498
						LAMA5		LAMA5
						MIR331		MIR331
						CASC2		CASC2
						MIR370		MIR370
						MIR198		MIR198
						SF3B3		SF3B3
						SOX9		SOX9
						RNY3		RNY3
						ING4		ING4
						WT1		WT1
						HSD17B3		HSD17B3
						TGFBR3		TGFBR3
						MIRLET7G		MIRLET7G
						BAX		BAX
						TP63		TP63
						TP53COR1		TP53COR1
						SIGIRR		SIGIRR
						SRA1		SRA1
						MIR497		MIR497
						MIR127		MIR127
						MIR92A2		MIR92A2
						MIR491		MIR491
						GSTP1		GSTP1
						CTSE		CTSE
						OXA1L		OXA1L
						SSBP2		SSBP2
						YTHDC2		YTHDC2
						MXRA5		MXRA5
						FPR1		FPR1
						MIR345		MIR345
						AKAP1		AKAP1
						ATP2B4		ATP2B4
						STAT3		STAT3
						ATP6V0A1		ATP6V0A1
						FGFR3		FGFR3
						RBAK		RBAK
						GNRHR		GNRHR
						EXOC2		EXOC2
						CDKN1A		CDKN1A
						MIR202		MIR202
						TRIP12		TRIP12
						AKAP9		AKAP9
						TRPC4		TRPC4
						TNF		TNF
						ADAMTS3		ADAMTS3
						PTGS2		PTGS2
						STRADB		STRADB
						SERPINB4		SERPINB4
						MUC17		MUC17
						RHOBTB2		RHOBTB2
						KLK4		KLK4
						ARAP3		ARAP3
						KIF12		KIF12
						ITIH5		ITIH5
						SPDEF		SPDEF
						PKD2L1		PKD2L1
						CABIN1		CABIN1
						SMUG1		SMUG1
						DIS3L		DIS3L
						PIGH		PIGH
						EZH2		EZH2
						IGFBP3		IGFBP3
						RLIM		RLIM
						TBX20		TBX20
						TRPM3		TRPM3
						MDM2		MDM2
						CBY1		CBY1
						SCUBE3		SCUBE3
						AMACR		AMACR
						MMP2		MMP2
						IL10		IL10
						FGF2		FGF2
						LHCGR		LHCGR
						SMAD4		SMAD4
						CYB5A		CYB5A
						SLC45A3		SLC45A3
						CASP3		CASP3
						MKI67		MKI67
						PGR		PGR
						MTOR		MTOR
						PAGE4		PAGE4
						CYP3A4		CYP3A4
						FGF7		FGF7
						IL1B		IL1B
						IGF1R		IGF1R
						NR0B1		NR0B1
						TGM4		TGM4
						IGF2		IGF2
						TSC2		TSC2
						CAV1		CAV1
						AKR1C3		AKR1C3
						LOC111099027		LOC111099027
						LOC111099028		LOC111099028
						HPN		HPN
						FAS		FAS
						MMP9		MMP9
						SMS		SMS
						GDF15		GDF15
						CASR		CASR
						CDKN1C		CDKN1C
						CXCL8		CXCL8
						LEP		LEP
						PTOV1		PTOV1
						PRKACA		PRKACA
						POMC		POMC
						BMP4		BMP4
						STEAP1		STEAP1
						CREBBP		CREBBP
						PPARG		PPARG
						HSD3B1		HSD3B1
						SRY		SRY
						AKR1C2		AKR1C2
						SST		SST
						BMP6		BMP6
						SDHB		SDHB
						PCNA		PCNA
						NOS3		NOS3
						JUN		JUN
						ANO7		ANO7
						STEAP2		STEAP2
						GSTM1		GSTM1
						AKR1C4		AKR1C4
						RAD50		RAD50
						NF1		NF1
						ADIPOQ		ADIPOQ
						CBS		CBS
						IFNG		IFNG
						DAB2IP		DAB2IP
						ATRX		ATRX
						PIK3R1		PIK3R1
						BIRC5		BIRC5
						FGF8		FGF8
						CDK2		CDK2
						ADRA1A		ADRA1A
						SRC		SRC
						ZBTB7A		ZBTB7A
						WNT5A		WNT5A
						HSD17B1		HSD17B1
						VHL		VHL
						KISS1		KISS1
						PMEPA1		PMEPA1
						TGFA		TGFA
						GRP		GRP
						ACE		ACE
						KRT7		KRT7
						HGF		HGF
						TET2		TET2
						SMARCA4		SMARCA4
						MAPK1		MAPK1
						CLU		CLU
						CASP8		CASP8
						PROS1		PROS1
						MUC1		MUC1
						ERBB3		ERBB3
						EDN1		EDN1
						PDGFRB		PDGFRB
						PDE11A		PDE11A
						TNFSF10		TNFSF10
						SDHC		SDHC
						CYP1A1		CYP1A1
						BCL2L1		BCL2L1
						GSTT1		GSTT1
						CD44		CD44
						PDE5A		PDE5A
						GPC3		GPC3
						TRPM8		TRPM8
						PLAU		PLAU
						SERPINB5		SERPINB5
						VIM		VIM
						PIK3CG		PIK3CG
						CDKN3		CDKN3
						KRT5		KRT5
						MAP2K1		MAP2K1
						PIK3CD		PIK3CD
						CRP		CRP
						MMP1		MMP1
						WWOX		WWOX
						MC2R		MC2R
						PARP1		PARP1
						JAK2		JAK2
						SOX2		SOX2
						SDHA		SDHA
						NFKB1		NFKB1
						IL4		IL4
						FH		FH
						PDGFRA		PDGFRA
						CALCA		CALCA
						TPD52		TPD52
						MAPK8		MAPK8
						CYP1B1		CYP1B1
						KLK15		KLK15
						TGFBR2		TGFBR2
						RSPO1		RSPO1
						KDM1A		KDM1A
						IGFBP2		IGFBP2
						FASLG		FASLG
						EP300		EP300
						TSPY1		TSPY1
						ITGB1		ITGB1
						ENO2		ENO2
						SOS1		SOS1
						FOS		FOS
						PTHLH		PTHLH
						PTPN11		PTPN11
						OR51E2		OR51E2
						KRT18		KRT18
						MMP14		MMP14
						ERCC2		ERCC2
						TSC1		TSC1
						STEAP4		STEAP4
						PIM1		PIM1
						ETV1		ETV1
						SPP1		SPP1
						CXCR4		CXCR4
						ITGA6		ITGA6
						ABCA5		ABCA5
						NOTCH1		NOTCH1
						IFI27		IFI27
						SERPINE1		SERPINE1
						NCOA4		NCOA4
						NTRK3		NTRK3
						CD36		CD36
						HSD17B4		HSD17B4
						SYP		SYP
						BGLAP		BGLAP
						KRT8		KRT8
						INHA		INHA
						KDR		KDR
						STEAP3		STEAP3
						PTCH1		PTCH1
						NRAS		NRAS
						SNAI1		SNAI1
						CASP9		CASP9
						TLR4		TLR4
						E2F1		E2F1
						FSHR		FSHR
						TNFRSF11B		TNFRSF11B
						RASSF1		RASSF1
						HSP90AA1		HSP90AA1
						GSK3B		GSK3B
						NR1H2		NR1H2
						NCOA3		NCOA3
						SMAD2		SMAD2
						ERCC5		ERCC5
						ENG		ENG
						COMT		COMT
						SOD2		SOD2
						IL2		IL2
						LGALS3		LGALS3
						VEGFC		VEGFC
						SMARCB1		SMARCB1
						CYCS		CYCS
						REST		REST
						AURKA		AURKA
						XPC		XPC
						IL1A		IL1A
						MAP3K1		MAP3K1
						CYP3A5		CYP3A5
						KLK11		KLK11
						XRCC1		XRCC1
						TSHR		TSHR
						SHH		SHH
						TRPV6		TRPV6
						FN1		FN1
						FGFR4		FGFR4
						KRT19		KRT19
						KRT14		KRT14
						RAF1		RAF1
						CCL2		CCL2
						CTLA4		CTLA4
						XIAP		XIAP
						SDHD		SDHD
						AKT2		AKT2
						AMH		AMH
						FLT4		FLT4
						GJA1		GJA1
						SMAD3		SMAD3
						DICER1		DICER1
						IGFBP1		IGFBP1
						JAK1		JAK1
						STAT6		STAT6
						MME		MME
						ALOX15B		ALOX15B
						PTK2		PTK2
						MAPK14		MAPK14
						FOXO3		FOXO3
						CDK1		CDK1
						UGT2B17		UGT2B17
						GATA2		GATA2
						CTCF		CTCF
						CEACAM3		CEACAM3
						SSTR2		SSTR2
						NDRG1		NDRG1
						CDK6		CDK6
						MAPK3		MAPK3
						STAT1		STAT1
						AGTR1		AGTR1
						PCAT4		PCAT4
						SP1		SP1
						PTH		PTH
						NR5A1		NR5A1
						AGT		AGT
						NQO1		NQO1
						PSAP		PSAP
						ALK		ALK
						GHRH		GHRH
						NOS2		NOS2
						MIR34C		MIR34C
						ABCB1		ABCB1
						TNFRSF10B		TNFRSF10B
						INSL3		INSL3
						JAZF1		JAZF1
						NF2		NF2
						LAMC2		LAMC2
						ALB		ALB
						CERNA3		CERNA3
						CCN1		CCN1
						TNFRSF10A		TNFRSF10A
						TGFB2		TGFB2
						OR51E1		OR51E1
						GH1		GH1
						VIP		VIP
						RELA		RELA
						CTSB		CTSB
						CDH2		CDH2
						CYP27B1		CYP27B1
						HMOX1		HMOX1
						CFLAR		CFLAR
						PRSS8		PRSS8
						MSMP		MSMP
						IRS1		IRS1
						PDS5B		PDS5B
						TIMP1		TIMP1
						SLC2A1		SLC2A1
						CDKN2B		CDKN2B
						CDC73		CDC73
						IL1RN		IL1RN
						NCOA1		NCOA1
						DPYD		DPYD
						FOXA2		FOXA2
						ITGB3		ITGB3
						AREG		AREG
						GATA3		GATA3
						CBX2		CBX2
						PROM1		PROM1
						HNF4A		HNF4A
						NPY		NPY
						SDC1		SDC1
						TNFSF11		TNFSF11
						PDGFB		PDGFB
						H6PD		H6PD
						SLC22A3		SLC22A3
						PAX2		PAX2
						SNAI2		SNAI2
						GLI2		GLI2
						CREB1		CREB1
						IL17A		IL17A
						MGMT		MGMT
						ERBB4		ERBB4
						CYP21A1P		CYP21A1P
						SPINK1		SPINK1
						EGR1		EGR1
						THBS1		THBS1
						UGT2B15		UGT2B15
						MMP26		MMP26
						STAT5A		STAT5A
						RARB		RARB
						NR3C2		NR3C2
						MIF		MIF
						BMP7		BMP7
						CD34		CD34
						KLK10		KLK10
						YAP1		YAP1
						LGALS8		LGALS8
						PSAT1		PSAT1
						PEBP1		PEBP1
						NPM1		NPM1
						EEF1A1		EEF1A1
						DMRT1		DMRT1
						NCOR1		NCOR1
						ABCC8		ABCC8
						MCL1		MCL1
						IL13		IL13
						FGF1		FGF1
						NTRK2		NTRK2
						ID1		ID1
						HSPB1		HSPB1
						TOP2A		TOP2A
						ITGA2		ITGA2
						STAT5B		STAT5B
						HDAC9		HDAC9
						FLT1		FLT1
						LOC110408762		LOC110408762
						FASN		FASN
						NFE2L2		NFE2L2
						RUNX1		RUNX1
						CCL5		CCL5
						LDHA		LDHA
						SOD1		SOD1
						IFNA1		IFNA1
						SKP2		SKP2
						EDNRB		EDNRB
						LMTK2		LMTK2
						GAPDH		GAPDH
						DNMT1		DNMT1
						PLAUR		PLAUR
						PECAM1		PECAM1
						CXCL12		CXCL12
						PGK1		PGK1
						FGF3		FGF3
						SLC16A1		SLC16A1
						HBEGF		HBEGF
						KRT20		KRT20
						NAB2		NAB2
						PRKCE		PRKCE
						HSPA5		HSPA5
						DNMT3B		DNMT3B
						EDNRA		EDNRA
						BMP2		BMP2
						CCNB1		CCNB1
						MIR150		MIR150
						KCNJ11		KCNJ11
						BAK1		BAK1
						BMPR1B		BMPR1B
						MMP7		MMP7
						SCARNA5		SCARNA5
						MIR93		MIR93
						CD19		CD19
						CRISP3		CRISP3
						TMEFF2		TMEFF2
						ST14		ST14
						CTBP2		CTBP2
						BUB1B		BUB1B
						RUNX2		RUNX2
						PRKCD		PRKCD
						CGA		CGA
						KISS1R		KISS1R
						ALPP		ALPP
						CTNNA1		CTNNA1
						CYP11B2		CYP11B2
						CLDN3		CLDN3
						GATA4		GATA4
						ICAM1		ICAM1
						TGIF1		TGIF1
						MIR204		MIR204
						GRPR		GRPR
						HSPA4		HSPA4
						CDH3		CDH3
						WNT4		WNT4
						IL6ST		IL6ST
						NGFR		NGFR
						BAD		BAD
						TIMP3		TIMP3
						SNORD15A		SNORD15A
						RHOA		RHOA
						GPT		GPT
						LINC01672		LINC01672
						PRKCA		PRKCA
						CD274		CD274
						EZR		EZR
						PHGDH		PHGDH
						ERCC4		ERCC4
						MITF		MITF
						SETD2		SETD2
						DDR1		DDR1
						NCOA2		NCOA2
						AHR		AHR
						RARA		RARA
						LYVE1		LYVE1
						SHC1		SHC1
						SERPINF1		SERPINF1
						PAX8		PAX8
						ALKBH3		ALKBH3
						IGFBP4		IGFBP4
						CD40		CD40
						MMP3		MMP3
						KLK1		KLK1
						AKT3		AKT3
						FKBP5		FKBP5
						HOXA13		HOXA13
						PMS1		PMS1
						GLB1		GLB1
						NAT2		NAT2
						TGFBR1		TGFBR1
						FGF10		FGF10
						KLF5		KLF5
						AMHR2		AMHR2
						TMX2-CTNND1		TMX2-CTNND1
						IGF2R		IGF2R
						HDAC1		HDAC1
						PRG2		PRG2
						IGFBP6		IGFBP6
						PRF1		PRF1
						IL6R		IL6R
						VCAM1		VCAM1
						BSG		BSG
						GREM1		GREM1
						TH		TH
						XPO1		XPO1
						CSF3		CSF3
						ITGAV		ITGAV
						BAG1		BAG1
						REN		REN
						CTNND1		CTNND1
						KAT5		KAT5
						MUC5AC		MUC5AC
						AGK		AGK
						COL1A1		COL1A1
						ANXA5		ANXA5
						MSH3		MSH3
						SFRP1		SFRP1
						BMPR2		BMPR2
						TFF1		TFF1
						GHR		GHR
						TGFB3		TGFB3
						IL5		IL5
						IL18		IL18
						TWIST1		TWIST1
						MCM4		MCM4
						POU5F1		POU5F1
						GC		GC
						EPO		EPO
						ADAM17		ADAM17
						DLC1		DLC1
						NCOR2		NCOR2
						PLA2G2A		PLA2G2A
						HOXA10		HOXA10
						FLCN		FLCN
						MAX		MAX
						CSF2		CSF2
						PPARA		PPARA
						CFTR		CFTR
						HLA-A		HLA-A
						ALOX5		ALOX5
						HMGB1		HMGB1
						CEACAM5		CEACAM5
						HSD3BP4		HSD3BP4
						LPAR1		LPAR1
						FOXP3		FOXP3
						OGG1		OGG1
						PTK6		PTK6
						AXIN2		AXIN2
						CASP10		CASP10
						LGALS1		LGALS1
						JUP		JUP
						NGF		NGF
						MIR146B		MIR146B
						SPARC		SPARC
						EIF4EBP1		EIF4EBP1
						SULT2B1		SULT2B1
						PPIG		PPIG
						DPP4		DPP4
						ARLNC1		ARLNC1
						ADA		ADA
						PLK1		PLK1
						PRKACB		PRKACB
						EPHB4		EPHB4
						AGER		AGER
						BTK		BTK
						CTRL		CTRL
						SOCS3		SOCS3
						RAC1		RAC1
						TIMP2		TIMP2
						ANXA1		ANXA1
						FOXL2		FOXL2
						ACTB		ACTB
						TLR3		TLR3
						CALR		CALR
						BMPR1A		BMPR1A
						FST		FST
						ETV4		ETV4
						TUBB		TUBB
						TNFRSF10D		TNFRSF10D
						GHRL		GHRL
						CLDN7		CLDN7
						RECK		RECK
						KITLG		KITLG
						PIK3CB		PIK3CB
						FLNB		FLNB
						CXCL13		CXCL13
						CCNA2		CCNA2
						EIF3H		EIF3H
						F3		F3
						ALOX12		ALOX12
						AFP		AFP
						FGF9		FGF9
						SIRT1		SIRT1
						CIP2A		CIP2A
						TAGLN		TAGLN
						F2R		F2R
						S100A8		S100A8
						EPOR		EPOR
						ODC1		ODC1
						KCNJ5		KCNJ5
						MIR155		MIR155
						TLR2		TLR2
						NKX2-1		NKX2-1
						NTS		NTS
						IFNA2		IFNA2
						NCAM1		NCAM1
						ANXA2		ANXA2
						KDM6A		KDM6A
						MIR133B		MIR133B
						BDNF		BDNF
						MTHFR		MTHFR
						KLF4		KLF4
						PKM		PKM
						PDE8B		PDE8B
						NSD2		NSD2
						TP73		TP73
						TYMS		TYMS
						SQSTM1		SQSTM1
						PLG		PLG
						FOXM1		FOXM1
						FSCN1		FSCN1
						SSTR1		SSTR1
						PXN		PXN
						HMGA2		HMGA2
						CYP24A1		CYP24A1
						CSTA		CSTA
						MYCN		MYCN
						S100A9		S100A9
						AGTR2		AGTR2
						GRB2		GRB2
						NRG1		NRG1
						TSPO		TSPO
						LINC-ROR		LINC-ROR
						GHRHR		GHRHR
						PAK1		PAK1
						MIR200C		MIR200C
						HSPD1		HSPD1
						DKK3		DKK3
						CCAT1		CCAT1
						PHB1		PHB1
						CDH13		CDH13
						MAMLD1		MAMLD1
						ARG2		ARG2
						CASP7		CASP7
						PTK2B		PTK2B
						BTG2		BTG2
						ETS2		ETS2
						ATF3		ATF3
						IL15		IL15
						TEK		TEK
						VTN		VTN
						SPINT1		SPINT1
						CCR5		CCR5
						AIP		AIP
						CD4		CD4
						RNF14		RNF14
						IRS2		IRS2
						KNG1		KNG1
						SOX3		SOX3
						TAC3		TAC3
						RPS6KB1		RPS6KB1
						TLR9		TLR9
						AZGP1		AZGP1
						HLA-B		HLA-B
						PRAC1		PRAC1
						CSF1R		CSF1R
						CTSD		CTSD
						SSTR5		SSTR5
						NSD1		NSD1
						MPO		MPO
						XRCC6		XRCC6
						CDC25A		CDC25A
						PTPRC		PTPRC
						PDCD1		PDCD1
						LEPR		LEPR
						ADRB2		ADRB2
						WNT3A		WNT3A
						CEBPA		CEBPA
						FGF17		FGF17
						ELK1		ELK1
						BRD4		BRD4
						ZEB1		ZEB1
						GUSB		GUSB
						CCND2		CCND2
						PEG10		PEG10
						NOTCH2		NOTCH2
						LPAR2		LPAR2
						ENO1		ENO1
						MIR193A		MIR193A
						SFRP4		SFRP4
						TCF7L2		TCF7L2
						FHIT		FHIT
						HNF1A		HNF1A
						HSP90AB1		HSP90AB1
						IGFBP5		IGFBP5
						LPL		LPL
						LCN2		LCN2
						PRMT5		PRMT5
						ILK		ILK
						CUL3		CUL3
						PRKDC		PRKDC
						NRP1		NRP1
						GPX1		GPX1
						MYB		MYB
						SREBF1		SREBF1
						CSF1		CSF1
						CCN2		CCN2
						HSPA1A		HSPA1A
						ETS1		ETS1
						HSPA8		HSPA8
						LPAR3		LPAR3
						COL1A2		COL1A2
						MKS1		MKS1
						ADRA1B		ADRA1B
						B2M		B2M
						MAPK7		MAPK7
						CDX2		CDX2
						CDC42		CDC42
						RAP1A		RAP1A
						HBB		HBB
						CLDN1		CLDN1
						DHCR7		DHCR7
						FGF4		FGF4
						CYP1A2		CYP1A2
						CXCL10		CXCL10
						SPINT2		SPINT2
						DAPK1		DAPK1
						TNK2		TNK2
						CD40LG		CD40LG
						MECP2		MECP2
						CEBPB		CEBPB
						MAOA		MAOA
						METTL3		METTL3
						APOD		APOD
						SYK		SYK
						BCL6		BCL6
						MIR200A		MIR200A
						SOX10		SOX10
						ALOX15		ALOX15
						IFNB1		IFNB1
						HGD		HGD
						EHF		EHF
						GSTM3		GSTM3
						IDH2		IDH2
						POSTN		POSTN
						NAT1		NAT1
						POTEM		POTEM
						CSNK2A1		CSNK2A1
						BIN1		BIN1
						IBSP		IBSP
						SSTR4		SSTR4
						ANGPT1		ANGPT1
						CXCL1		CXCL1
						AXL		AXL
						ARNT		ARNT
						ABCG2		ABCG2
						DCN		DCN
						CHKA		CHKA
						GOLM1		GOLM1
						RXRA		RXRA
						EPAS1		EPAS1
						NME1		NME1
						CCR2		CCR2
						CCL3		CCL3
						TTPA		TTPA
						ESRRB		ESRRB
						TRPS1		TRPS1
						CASP1		CASP1
						ID4		ID4
						ALDH1A1		ALDH1A1
						LEF1		LEF1
						TYR		TYR
						LTA		LTA
						MIR483		MIR483
						YBX1		YBX1
						POLR2A		POLR2A
						TRIM28		TRIM28
						ERCC1		ERCC1
						PDPN		PDPN
						LIMK1		LIMK1
						HSD17B2		HSD17B2
						LMNA		LMNA
						MTA1		MTA1
						DNAH8		DNAH8
						JAG1		JAG1
						EPHA2		EPHA2
						ITGA3		ITGA3
						MIR139		MIR139
						VEGFD		VEGFD
						ADAM9		ADAM9
						MUC2		MUC2
						DVL1		DVL1
						GZMB		GZMB
						PRKD1		PRKD1
						AGR2		AGR2
						NUDT10		NUDT10
						SRF		SRF
						BCL2A1		BCL2A1
						SFN		SFN
						PDPK1		PDPK1
						TCF3		TCF3
						BCL2L11		BCL2L11
						INHBA		INHBA
						BID		BID
						HYAL1		HYAL1
						CYP2D6		CYP2D6
						BIRC3		BIRC3
						PDHA1		PDHA1
						KLK7		KLK7
						SLPI		SLPI
						APOE		APOE
						MUC4		MUC4
						BIK		BIK
						FLNA		FLNA
						IL11		IL11
						JUND		JUND
						RARS1		RARS1
						CDC6		CDC6
						GJB2		GJB2
						BIRC2		BIRC2
						MIR98		MIR98
						STS		STS
						CDKN2C		CDKN2C
						SOST		SOST
						DUSP1		DUSP1
						ACVR2A		ACVR2A
						TRIM32		TRIM32
						ELAVL1		ELAVL1
						HPSE		HPSE
						DHRS9		DHRS9
						RHEB		RHEB
						LOC128667231		LOC128667231
						NAALAD2		NAALAD2
						PTPN6		PTPN6
						NOTCH3		NOTCH3
						SOCS2		SOCS2
						FADD		FADD
						PPARGC1A		PPARGC1A
						BIRC7		BIRC7
						APAF1		APAF1
						CA9		CA9
						MIR7-3HG		MIR7-3HG
						MT2A		MT2A
						CDC25C		CDC25C
						GPRC6A		GPRC6A
						CD8A		CD8A
						TRAF6		TRAF6
						IRF1		IRF1
						LOX		LOX
						EIF4E		EIF4E
						RASA1		RASA1
						NCL		NCL
						KLK6		KLK6
						MMUT		MMUT
						VCAN		VCAN
						IGFBP7		IGFBP7
						COL18A1		COL18A1
						MCAM		MCAM
						CYLD		CYLD
						SMARCA2		SMARCA2
						KDM5D		KDM5D
						FLNC		FLNC
						MIR494		MIR494
						DAXX		DAXX
						MIR142		MIR142
						BAP1		BAP1
						NCR1		NCR1
						BCOR		BCOR
						GSR		GSR
						RASA2		RASA2
						THBS2		THBS2
						GAST		GAST
						KLKP1		KLKP1
						MIR335		MIR335
						KHDRBS1		KHDRBS1
						BMI1		BMI1
						SMAD7		SMAD7
						MMP13		MMP13
						SELE		SELE
						SMO		SMO
						DNMT3A		DNMT3A
						ARRB2		ARRB2
						CEACAM1		CEACAM1
						KMT2A		KMT2A
						MBD2		MBD2
						MST1R		MST1R
						IER3		IER3
						ELN		ELN
						HDAC8		HDAC8
						MTHFD1		MTHFD1
						CTSL		CTSL
						GNAQ		GNAQ
						KLK5		KLK5
						ZEB2		ZEB2
						PTN		PTN
						TLR5		TLR5
						PTGS1		PTGS1
						TFF3		TFF3
						TRAF2		TRAF2
						PRLR		PRLR
						GRHL2		GRHL2
						DAB2		DAB2
						FTO		FTO
						YY1		YY1
						EWSR1		EWSR1
						ANPEP		ANPEP
						CYP2C19		CYP2C19
						F2RL1		F2RL1
						SERPINF2		SERPINF2
						MAP2K4		MAP2K4
						LRATD2		LRATD2
						BBS10		BBS10
						CCR7		CCR7
						CLDN4		CLDN4
						CD59		CD59
						MAP2K2		MAP2K2
						PROKR2		PROKR2
						ANGPT2		ANGPT2
						CXADR		CXADR
						DMTN		DMTN
						CRH		CRH
						C4A		C4A
						RUNX3		RUNX3
						FYN		FYN
						WNT9B		WNT9B
						H2AX		H2AX
						OSM		OSM
						ANP32D		ANP32D
						PTTG1		PTTG1
						COX5A		COX5A
						LIG4		LIG4
						ETV7		ETV7
						CD38		CD38
						ARG1		ARG1
						FOXP2		FOXP2
						NOG		NOG
						FKBP4		FKBP4
						CNR1		CNR1
						CYP3A43		CYP3A43
						PTPA		PTPA
						PGF		PGF
						MIR17HG		MIR17HG
						CCL21		CCL21
						PDGFD		PDGFD
						ITGA5		ITGA5
						MIRLET7A1		MIRLET7A1
						CD9		CD9
						ROCK1		ROCK1
						ZBTB16		ZBTB16
						KDM6B		KDM6B
						EEF2		EEF2
						TUBB3		TUBB3
						ACE2		ACE2
						MCM2		MCM2
						XRCC3		XRCC3
						LYN		LYN
						APEX1		APEX1
						XRCC4		XRCC4
						ACACA		ACACA
						FOXP1		FOXP1
						RPTOR		RPTOR
						WNT2		WNT2
						NFKBIA		NFKBIA
						HMBS		HMBS
						GNL3		GNL3
						VCL		VCL
						LINC02605		LINC02605
						CTSK		CTSK
						LHB		LHB
						HPRT1		HPRT1
						FHL2		FHL2
						SYNPO2		SYNPO2
						PRKCI		PRKCI
						PIAS3		PIAS3
						MIR409		MIR409
						ANO1		ANO1
						PON1		PON1
						GRB10		GRB10
						SETBP1		SETBP1
						CDC25B		CDC25B
						MMP10		MMP10
						BMX		BMX
						PSMC4		PSMC4
						BBS1		BBS1
						MIR18A		MIR18A
						CDH11		CDH11
						ADRA1D		ADRA1D
						FUS		FUS
						STMN1		STMN1
						CXCR2		CXCR2
						TIMP4		TIMP4
						CHUK		CHUK
						MIR424		MIR424
						LRP6		LRP6
						TFRC		TFRC
						SDHAF2		SDHAF2
						RELB		RELB
						SUZ12		SUZ12
						MTDH		MTDH
						RARRES1		RARRES1
						FGF6		FGF6
						MIR423		MIR423
						MIR185		MIR185
						MAP3K7		MAP3K7
						GSTA1		GSTA1
						IGF2BP3		IGF2BP3
						DHCR24		DHCR24
						H3-4		H3-4
						MT-CO1		MT-CO1
						CAMKK2		CAMKK2
						PLAT		PLAT
						PML		PML
						FLI1		FLI1
						DKK1		DKK1
						E2F3		E2F3
						ITGB4		ITGB4
						LIF		LIF
						MIR379		MIR379
						TPT1		TPT1
						MIR30C1		MIR30C1
						WEE1		WEE1
						IGF2BP2		IGF2BP2
						TNFRSF10C		TNFRSF10C
						CXCR3		CXCR3
						HNRNPA2B1		HNRNPA2B1
						ADAMTS1		ADAMTS1
						SERPINA2		SERPINA2
						EPHA3		EPHA3
						SGK1		SGK1
						ADM		ADM
						SCG2		SCG2
						MIR24-1		MIR24-1
						CYP27A1		CYP27A1
						VWF		VWF
						IL17RC		IL17RC
						MIR324		MIR324
						KAT2B		KAT2B
						CASP2		CASP2
						MIR134		MIR134
						MIR124-1		MIR124-1
						PTGER4		PTGER4
						TACSTD2		TACSTD2
						ATG7		ATG7
						MIR373		MIR373
						SPHK1		SPHK1
						FABP5		FABP5
						GLO1		GLO1
						TUBA1B		TUBA1B
						GSN		GSN
						SRSF1		SRSF1
						IKBKB		IKBKB
						MIR152		MIR152
						HGFAC		HGFAC
						RRM2		RRM2
						HNRNPK		HNRNPK
						PDGFA		PDGFA
						AKT1S1		AKT1S1
						CD47		CD47
						NOP2		NOP2
						HNRNPC		HNRNPC
						MDM4		MDM4
						KPNA2		KPNA2
						SCGB1A1		SCGB1A1
						CCND3		CCND3
						ALCAM		ALCAM
						SPRY1		SPRY1
						LOC126862571		LOC126862571
						MCM7		MCM7
						VEGFB		VEGFB
						GAS6		GAS6
						PIP		PIP
						NT5E		NT5E
						CD24		CD24
						CCL4		CCL4
						NFATC1		NFATC1
						CASP6		CASP6
						MC1R		MC1R
						LAMB3		LAMB3
						TMEM127		TMEM127
						SAT1		SAT1
						REL		REL
						TNFRSF1A		TNFRSF1A
						NTSR1		NTSR1
						FAT4		FAT4
						LRP5		LRP5
						GTF2I		GTF2I
						TNFRSF11A		TNFRSF11A
						ADCY10		ADCY10
						EDN3		EDN3
						SPRY2		SPRY2
						IDO1		IDO1
						HK2		HK2
						CD86		CD86
						GCLC		GCLC
						ITGA1		ITGA1
						C1orf116		C1orf116
						ABCC1		ABCC1
						NOX4		NOX4
						BBS2		BBS2
						MIR9-1		MIR9-1
						CDC37		CDC37
						AURKB		AURKB
						CTBP1		CTBP1
						RBL2		RBL2
						PROK2		PROK2
						TRPV1		TRPV1
						UCP2		UCP2
						NEU1		NEU1
						S100A4		S100A4
						IRF6		IRF6
						BBC3		BBC3
						LDLR		LDLR
						MIR301A		MIR301A
						ANXA3		ANXA3
						MAP2K5		MAP2K5
						NR4A1		NR4A1
						CCR1		CCR1
						PRKD3		PRKD3
						HMGCR		HMGCR
						ESRRA		ESRRA
						CFL2		CFL2
						TSG101		TSG101
						USP9X		USP9X
						CD68		CD68
						TRPM7		TRPM7
						MIR92A1		MIR92A1
						ETV6		ETV6
						IL3		IL3
						HSPA1B		HSPA1B
						CYP2E1		CYP2E1
						LPXN		LPXN
						CDC20		CDC20
						S100A6		S100A6
						CHD7		CHD7
						LAP3		LAP3
						MIR378A		MIR378A
						MIR125B1		MIR125B1
						PBOV1		PBOV1
						WNT1		WNT1
						BECN1		BECN1
						TFAP2A		TFAP2A
						FABP4		FABP4
						SSTR3		SSTR3
						CTAG1B		CTAG1B
						MIR29B1		MIR29B1
						HMMR		HMMR
						FCGR3A		FCGR3A
						ATF4		ATF4
						MIR361		MIR361
						DIABLO		DIABLO
						ROS1		ROS1
						ADAM10		ADAM10
						SOCS1		SOCS1
						CCNG1		CCNG1
						ROR2		ROR2
						HSD11B1		HSD11B1
						EHMT2		EHMT2
						CXCL5		CXCL5
						BTRC		BTRC
						SP3		SP3
						MYD88		MYD88
						CDH23		CDH23
						HAVCR2		HAVCR2
						TK1		TK1
						BCR		BCR
						TPM1		TPM1
						ACP1		ACP1
						IL13RA2		IL13RA2
						HLA-DRB1		HLA-DRB1
						TET1		TET1
						NANOG		NANOG
						CD80		CD80
						KMT2C		KMT2C
						HSP90B1		HSP90B1
						NTHL1		NTHL1
						ABL1		ABL1
						MMP11		MMP11
						EFS		EFS
						LINC01194		LINC01194
						RPS27A		RPS27A
						S100A2		S100A2
						MIR130A		MIR130A
						PIAS1		PIAS1
						PRKCB		PRKCB
						VIPR1		VIPR1
						MIR186		MIR186
						PDIA3		PDIA3
						ASAH1		ASAH1
						NES		NES
						RIPK1		RIPK1
						E2F2		E2F2
						HADHA		HADHA
						GOLPH3		GOLPH3
						EXO1		EXO1
						MNX1		MNX1
						IL17RD		IL17RD
						GADD45A		GADD45A
						DLEC1		DLEC1
						MIR26A1		MIR26A1
						SULT1A1		SULT1A1
						HSPA9		HSPA9
						ATP12A		ATP12A
						TPX2		TPX2
						FOXF2		FOXF2
						HDAC4		HDAC4
						RPS6KA3		RPS6KA3
						PODXL		PODXL
						RHOC		RHOC
						MIR342		MIR342
						RORA		RORA
						TXNIP		TXNIP
						MUC16		MUC16
						YTHDF2		YTHDF2
						SIRPA		SIRPA
						PRKACG		PRKACG
						UBE3A		UBE3A
						FER		FER
						UGT2B7		UGT2B7
						CTSS		CTSS
						MIR103A1		MIR103A1
						HOXC6		HOXC6
						ULK1		ULK1
						PPP2CA		PPP2CA
						CDK5		CDK5
						PXDN		PXDN
						HIC1		HIC1
						MIR140		MIR140
						PSIP1		PSIP1
						PKD1		PKD1
						CREB3L4		CREB3L4
						HSD11B2		HSD11B2
						RING1		RING1
						RALA		RALA
						BNIP3		BNIP3
						KDM4C		KDM4C
						CCL22		CCL22
						NOX1		NOX1
						SFRP2		SFRP2
						IRF3		IRF3
						MIR130B		MIR130B
						ABCA1		ABCA1
						KCNQ1		KCNQ1
						MLXIPL		MLXIPL
						HAS3		HAS3
						MIR425		MIR425
						WDR5		WDR5
						TLN1		TLN1
						RPS6		RPS6
						PDK1		PDK1
						UCHL1		UCHL1
						EPHA1		EPHA1
						TP53BP1		TP53BP1
						MIR218-1		MIR218-1
						MIR30D		MIR30D
						ADAM15		ADAM15
						SUV39H1		SUV39H1
						PDCD4		PDCD4
						ICOS		ICOS
						EPHX1		EPHX1
						STUB1		STUB1
						HDAC3		HDAC3
						PRKAB1		PRKAB1
						OPHN1		OPHN1
						MX1		MX1
						ASCL1		ASCL1
						GPX3		GPX3
						MIR338		MIR338
						PPARD		PPARD
						WFS1		WFS1
						CD151		CD151
						NTF3		NTF3
						MIR574		MIR574
						ATF2		ATF2
						RICTOR		RICTOR
						PAH		PAH
						MIR212		MIR212
						PROP1		PROP1
						MIR455		MIR455
						TTC8		TTC8
						IGF2BP1		IGF2BP1
						MIR133A1		MIR133A1
						IL24		IL24
						MKKS		MKKS
						SERPINB2		SERPINB2
						PRDM2		PRDM2
						BPTF		BPTF
						MIR187		MIR187
						SCAP		SCAP
						MIR101-1		MIR101-1
						MIR15B		MIR15B
						MIR215		MIR215
						YWHAZ		YWHAZ
						CDH5		CDH5
						SETDB1		SETDB1
						SND1		SND1
						ANG		ANG
						ELOC		ELOC
						RDH11		RDH11
						TCHP		TCHP
						HDAC2		HDAC2
						PIM3		PIM3
						FOLR1		FOLR1
						CD276		CD276
						TEAD1		TEAD1
						MIR196A1		MIR196A1
						KDM5C		KDM5C
						FOSL1		FOSL1
						PARK7		PARK7
						FOXC2		FOXC2
						FOXO4		FOXO4
						CALCR		CALCR
						TLR7		TLR7
						MIR193B		MIR193B
						MIR34B		MIR34B
						GSK3A		GSK3A
						HAGLR		HAGLR
						HTRA2		HTRA2
						KAT2A		KAT2A
						TXNRD2		TXNRD2
						DDIT3		DDIT3
						PRKAA2		PRKAA2
						DEK		DEK
						MED25		MED25
						IKBKG		IKBKG
						PBX1		PBX1
						CD55		CD55
						ARX		ARX
						TMPRSS6		TMPRSS6
						NFKB2		NFKB2
						THY1		THY1
						SALL1		SALL1
						MYH14		MYH14
						LMNB1		LMNB1
						IL7		IL7
						TNFRSF9		TNFRSF9
						CX3CR1		CX3CR1
						XRCC5		XRCC5
						TGFBI		TGFBI
						ACTC1		ACTC1
						CCK		CCK
						CSF3R		CSF3R
						PYCARD		PYCARD
						MAP2K7		MAP2K7
						MAPKAPK2		MAPKAPK2
						CTTN		CTTN
						BBS12		BBS12
						DNTT		DNTT
						MIR20B		MIR20B
						USP8		USP8
						CFL1		CFL1
						KIF11		KIF11
						PIK3C3		PIK3C3
						ANP32A		ANP32A
						DUSP10		DUSP10
						FSHB		FSHB
						NSMF		NSMF
						PGR-AS1		PGR-AS1
						CUL1		CUL1
						SLC12A1		SLC12A1
						CAMK2G		CAMK2G
						CD74		CD74
						FCGR3B		FCGR3B
						MIR19A		MIR19A
						BBS4		BBS4
						HMGA1		HMGA1
						EFNB1		EFNB1
						IL2RA		IL2RA
						UBE2C		UBE2C
						ANTXR2		ANTXR2
						ARHGEF2		ARHGEF2
						MIR330		MIR330
						KAT6B		KAT6B
						CXCR1		CXCR1
						BBS7		BBS7
						EREG		EREG
						CKAP2L		CKAP2L
						CXCR6		CXCR6
						EEF1A2		EEF1A2
						FREM2		FREM2
						PMAIP1		PMAIP1
						CACNA1H		CACNA1H
						BBS5		BBS5
						KDM5B		KDM5B
						CYP2B6		CYP2B6
						ACLY		ACLY
						GNA11		GNA11
						U2AF2		U2AF2
						BGN		BGN
						B3GLCT		B3GLCT
						ACTA1		ACTA1
						CCL20		CCL20
						C4B		C4B
						ANOS1		ANOS1
						PIM2		PIM2
						NAIP		NAIP
						KEAP1		KEAP1
						E2F4		E2F4
						EIF2AK2		EIF2AK2
						MIR381		MIR381
						CX3CL1		CX3CL1
						HDAC6		HDAC6
						MIR154		MIR154
						PIN1		PIN1
						FLT3		FLT3
						RNF43		RNF43
						CILK1		CILK1
						CDK19		CDK19
						EIF2S1		EIF2S1
						MIR452		MIR452
						H3-3B		H3-3B
						NR1I2		NR1I2
						LAMP1		LAMP1
						MIR144		MIR144
						HAS2		HAS2
						MIR211		MIR211
						KCNH2		KCNH2
						LCK		LCK
						SMARCA5		SMARCA5
						DLL3		DLL3
						E2F5		E2F5
						TYK2		TYK2
						NEDD4L		NEDD4L
						PTPN22		PTPN22
						TMCO1		TMCO1
						FCGR1A		FCGR1A
						FRAS1		FRAS1
						MIR197		MIR197
						SCARB1		SCARB1
						MAF		MAF
						BDKRB2		BDKRB2
						MIR29C		MIR29C
						SPON2		SPON2
						LOC106128905		LOC106128905
						MBD1		MBD1
						HYOU1		HYOU1
						DEFB1		DEFB1
						MAP1LC3B		MAP1LC3B
						LAMA3		LAMA3
						MIR383		MIR383
						PLEK		PLEK
						MIR192		MIR192
						LIAT1		LIAT1
						HSPB2		HSPB2
						CD81		CD81
						MAD2L1		MAD2L1
						SLC16A4		SLC16A4
						NEK1		NEK1
						CCNE2		CCNE2
						NEDD4		NEDD4
						TPR		TPR
						MPL		MPL
						DES		DES
						ARL6		ARL6
						WNT11		WNT11
						GNAI2		GNAI2
						DYNC2H1		DYNC2H1
						ECE1		ECE1
						ASAH2		ASAH2
						TWIST2		TWIST2
						TRPC6		TRPC6
						MIR122		MIR122
						HSD17B6		HSD17B6
						SIRT3		SIRT3
						MAGEA1		MAGEA1
						RAD21		RAD21
						MIR19B1		MIR19B1
						MSN		MSN
						ADCYAP1		ADCYAP1
						MIR128-1		MIR128-1
						SLC12A3		SLC12A3
						DYNC2I1		DYNC2I1
						CD69		CD69
						BANF1		BANF1
						MIR129-1		MIR129-1
						LIN28B		LIN28B
						TNFRSF18		TNFRSF18
						CSK		CSK
						MIR30E		MIR30E
						SLC17A5		SLC17A5
						COPS5		COPS5
						EFNA1		EFNA1
						IL32		IL32
						ETV5		ETV5
						RBPJ		RBPJ
						TNFRSF4		TNFRSF4
						ATP7A		ATP7A
						HOXA9		HOXA9
						MIR135B		MIR135B
						MIR485		MIR485
						TCF4		TCF4
						TPI1		TPI1
						TBK1		TBK1
						BRS3		BRS3
						SIRT2		SIRT2
						MIR371A		MIR371A
						TJP1		TJP1
						LRP1		LRP1
						CD27		CD27
						MIR7-1		MIR7-1
						CD28		CD28
						HARS2		HARS2
						SERPINA1		SERPINA1
						CBX3		CBX3
						BBS9		BBS9
						MIR708		MIR708
						GPC1		GPC1
						TNFSF9		TNFSF9
						MIR486-1		MIR486-1
						QSOX1		QSOX1
						MCM3		MCM3
						MYH11		MYH11
						MIR132		MIR132
						RABIF		RABIF
						FGF13		FGF13
						SUMO1		SUMO1
						RPS6KA1		RPS6KA1
						DHH		DHH
						HCCS		HCCS
						MIR107		MIR107
						SIRT6		SIRT6
						CXCL11		CXCL11
						RALBP1		RALBP1
						SLC30A1		SLC30A1
						RECQL4		RECQL4
						H3C12		H3C12
						H3C13		H3C13
						MMP15		MMP15
						MT1E		MT1E
						HEXA		HEXA
						FBXW7		FBXW7
						FGR		FGR
						GRIP1		GRIP1
						KLRK1		KLRK1
						MAP3K5		MAP3K5
						EML4		EML4
						LIFR		LIFR
						MIR506		MIR506
						MAGEA3		MAGEA3
						TXNRD1		TXNRD1
						TCTN3		TCTN3
						MIR675		MIR675
						GLS		GLS
						FDXR		FDXR
						CGAS		CGAS
						H2AC18		H2AC18
						ZFPM2		ZFPM2
						TYRO3		TYRO3
						RIGI		RIGI
						BMP3		BMP3
						HEY1		HEY1
						OXT		OXT
						VTCN1		VTCN1
						MAP1LC3A		MAP1LC3A
						GZMA		GZMA
						ARAF		ARAF
						FGF5		FGF5
						MIR410		MIR410
						NEK2		NEK2
						MIR590		MIR590
						MIR671		MIR671
						MIR92B		MIR92B
						CD247		CD247
						KIF20A		KIF20A
						EFNA5		EFNA5
						CXCL2		CXCL2
						XBP1		XBP1
						SOD2-OT1		SOD2-OT1
						CD163		CD163
						CD58		CD58
						PLA2G4A		PLA2G4A
						NPHS2		NPHS2
						CD46		CD46
						MIR340		MIR340
						MIR1246		MIR1246
						TBCE		TBCE
						FGF22		FGF22
						TBP		TBP
						KRT4		KRT4
						KCNJ1		KCNJ1
						CXCL9		CXCL9
						INHBC		INHBC
						UBR1		UBR1
						CD226		CD226
						INTS6		INTS6
						PKHD1		PKHD1
						LIN28A		LIN28A
						CCR8		CCR8
						SLC2A3		SLC2A3
						KLKB1		KLKB1
						MIR1247		MIR1247
						VPS13B		VPS13B
						TALDO1		TALDO1
						MIRLET7I		MIRLET7I
						SELL		SELL
						TTK		TTK
						MIR429		MIR429
						SMAD5-AS1		SMAD5-AS1
						TACC3		TACC3
						H3-5		H3-5
						H3-7		H3-7
						H2AC20		H2AC20
						TTN		TTN
						MAN2B1		MAN2B1
						MIR582		MIR582
						SPI1		SPI1
						CDT1		CDT1
						AIRE		AIRE
						ITGAM		ITGAM
						FURIN		FURIN
						H4C6		H4C6
						VAMP7		VAMP7
						DIS3L2		DIS3L2
						SIRT7		SIRT7
						TRC-GCA24-1		TRC-GCA24-1
						SERPINA5		SERPINA5
						ICOSLG		ICOSLG
						CXCR5		CXCR5
						ARHGEF12		ARHGEF12
						KL		KL
						IL1R1		IL1R1
						FGF18		FGF18
						CENPE		CENPE
						RMRP		RMRP
						PPP2R1A		PPP2R1A
						ITGAX		ITGAX
						EIF2AK3		EIF2AK3
						LGALS4		LGALS4
						TACR3		TACR3
						CAT		CAT
						PCSK9		PCSK9
						GPER1		GPER1
						MIR328		MIR328
						FIG4		FIG4
						PMM2		PMM2
						FGF20		FGF20
						LAG3		LAG3
						TSPYL1		TSPYL1
						XPA		XPA
						WNT7A		WNT7A
						SPECC1L		SPECC1L
						BDNF-AS		BDNF-AS
						NCR3		NCR3
						FGF23		FGF23
						TBX3		TBX3
						MSLN		MSLN
						ALPL		ALPL
						TNC		TNC
						WDR77		WDR77
						PAEP		PAEP
						EMX2		EMX2
						ERVW-1		ERVW-1
						LGALS9		LGALS9
						FAH		FAH
						TBX15		TBX15
						ACVRL1		ACVRL1
						ASF1B		ASF1B
						ABCA3		ABCA3
						MIR518A1		MIR518A1
						TAOK1		TAOK1
						ADA2		ADA2
						WDR19		WDR19
						NCR2		NCR2
						RIPK4		RIPK4
						LATS1		LATS1
						SUFU		SUFU
						PSMD5		PSMD5
						PXDNL		PXDNL
						STIM1		STIM1
						TRA-TGC7-1		TRA-TGC7-1
						LGR5		LGR5
						WNK4		WNK4
						GRK2		GRK2
						CD96		CD96
						FGF16		FGF16
						TWSG1		TWSG1
						SLC7A11		SLC7A11
						SULT2A1		SULT2A1
						STK19		STK19
						GLUD1		GLUD1
						PDX1		PDX1
						CD1C		CD1C
						SNORD44		SNORD44
						PLEK2		PLEK2
						KLRC1		KLRC1
						MIR374A		MIR374A
						MIR660		MIR660
						SCNN1G		SCNN1G
						AVPR1A		AVPR1A
						LEPQTL1		LEPQTL1
						TBX21		TBX21
						TIGIT		TIGIT
						KRT1		KRT1
						CR2		CR2
						PIWIL1		PIWIL1
						NEB		NEB
						ASXL1		ASXL1
						CDH17		CDH17
						MYCL		MYCL
						GCG		GCG
						DLL4		DLL4
						ALDH3A2		ALDH3A2
						KLK14		KLK14
						GPR68		GPR68
						CABLES1		CABLES1
						IDO2		IDO2
						NR1I3		NR1I3
						BSND		BSND
						CD33		CD33
						IRF5		IRF5
						PRTN3		PRTN3
						IL6-AS1		IL6-AS1
						PI3		PI3
						GNRH2		GNRH2
						SHMT1		SHMT1
						SERPINA6		SERPINA6
						CLCNKA		CLCNKA
						TLN2		TLN2
						SCNN1B		SCNN1B
						NPPA		NPPA
						NNT		NNT
						SMAD9		SMAD9
						H2BC21		H2BC21
						RNU6-1		RNU6-1
						ARSB		ARSB
						BTD		BTD
						TNS4		TNS4
						CCL19		CCL19
						CD99		CD99
						KCNA3		KCNA3
						TNFRSF14		TNFRSF14
						LAMP2		LAMP2
						KRT13		KRT13
						ADAMTS2		ADAMTS2
						IDUA		IDUA
						SCNN1A		SCNN1A
						SMTN		SMTN
						KDM5A		KDM5A
						STARD3		STARD3
						SLC16A3		SLC16A3
						MRC1		MRC1
						PAM16		PAM16
						OXTR		OXTR
						ACAT1		ACAT1
						HBA1		HBA1
						HLA-DQA1		HLA-DQA1
						GIP		GIP
						COL14A1		COL14A1
						TPP1		TPP1
						COX14		COX14
						PTGDR		PTGDR
						GREB1		GREB1
						RLN2		RLN2
						CLCNKB		CLCNKB
						DENND1A		DENND1A
						NPEPPS		NPEPPS
						RPS6KB2		RPS6KB2
						H4C7		H4C7
						MIR1285-1		MIR1285-1
						RYR1		RYR1
						EPCART		EPCART
						HP		HP
						NFIB		NFIB
						COL4A3		COL4A3
						CD70		CD70
						TNFSF4		TNFSF4
						HLA-DQB1		HLA-DQB1
						CYP51A1		CYP51A1
						OTC		OTC
						RETN		RETN
						TLR1		TLR1
						LOC126859963		LOC126859963
						ANXA8		ANXA8
						PRKAG2		PRKAG2
						HLA-DPB1		HLA-DPB1
[truncated: 3,084 more rows]
